# Supplementary material for: Cryoprotective Potential of Theobromine in the Improvement of the Post-Thaw Quality of Bovine Spermatozoa
Source: Cells. 2024 Oct 16;13(20):1710. doi: 10.3390/cells13201710 (PMC11505711; doi:10.3390/cells13201710)
Supplement: Supplementary file 1 [file cells-13-01710-s001.zip]

Archive with 7 entries (7 files):
- Figure S1.tif
- Figure S2.jpeg
- Figure S3.jpeg
- Figure S4.jpeg
- Figure S5.jpeg
- Figure S6.jpeg
- Figure S7.jpeg
